# Supplementary material for: C-type natriuretic peptide analog treatment of craniosynostosis in a Crouzon syndrome mouse model
Source: PLoS One. 2018 Jul 26;13(7):e0201492. doi: 10.1371/journal.pone.0201492 (PMC6062116; doi:10.1371/journal.pone.0201492)
Supplement: S1 Table — (XLSX) [file pone.0201492.s001.xlsx]

## Sheet: Mouse ID
	Group1		Group2		Group3		Group4		Group5		Group6
Male (M)	10/5/15-L3-3		10/5/15-L3-2		10/13/15-L1-3		10/12/15-L1-15		10/12/15-L1-13		10/12/15-L1-11
	10/5/15-L3-9		10/5/15-L3-8		10/27/15-L1-5		10/27/15-L1-1		10/13/15-L1-6		10/27/15-L1-10
	10/5/15-L3-6		10/5/15-L3-5		10/12/15-L1-2		10/27/15-L1-3		10/31/15-L2-8		10/27/15-L1-6
	10/5/15-L2-11		10/5/15-L2-9		10/31/15-L2-5		10/12/15-L1-4		10/31/15-L1-11		10/12/15-L1-3
	10/5/15-L2-3		10/5/15-L1-10		10/31/15-L1-7		10/12/15-L1-7		10/31/15-L1-8		10/12/15-L1-6
	10/5/15-L1-5						10/31/15-L2-6
Female (F)	10/5/15-L3-7		10/5/15-L3-13		10/27/15-L1-7		10/12/15-L1-12		10/12/15-L1-9		10/12/15-L1-14
	10/5/15-L3-1		10/5/15-L3-12		10/12/15-L1-8		10/13/15-L1-1		10/27/15-L1-8		10/12/15-L1-10
	10/5/15-L3-4		10/5/15-L2-16		10/31/15-L2-3		10/13/15-L1-7		10/27/15-L1-9		10/13/15-L1-4
	10/5/15-L3-14		10/5/15-L2-15		10/31/15-L2-1		10/13/15-L1-2		10/31/15-L2-4		10/13/15-L1-8
	10/5/15-L2-2		10/5/15-L1-9		10/31/15-L1-6				10/31/15-L2-7		10/27/15-L1-4

## Sheet: Suture Patency
		Group1	SOS	ISS	FN	Cor		Group2	SOS	ISS	FN	Cor		Group3	SOS	ISS	FN	Cor		Group4	SOS	ISS	FN	Cor		Group5	SOS	ISS	FN	Cor		Group6	SOS	ISS	FN	Cor
M		10/5/15-L3-3	O	O	O	O		10/5/15-L3-2	O	O	O	P		10/13/15-L1-3	O	O	O	O		10/12/15-L1-15	O	C	C	C		10/12/15-L1-13	O	O	O	O		10/12/15-L1-11	O	C	C	C
		10/5/15-L3-9	O	O	O	O		10/5/15-L3-8	O	O	O	P		10/27/15-L1-5	O	O	O	P		10/27/15-L1-1	O	C	C	C		10/13/15-L1-6	O	O	O	P		10/27/15-L1-10	O	C	C	C
		10/5/15-L3-6	O	O	O	O		10/5/15-L3-5	O	O	O	O		10/12/15-L1-2	O	O	O	P		10/27/15-L1-3	O	C	C	C		10/31/15-L2-8	O	O	O	O		10/27/15-L1-6	O	C	C	C
		10/5/15-L2-11	O	O	O	O		10/5/15-L2-9	O	O	O	O		10/31/15-L2-5	O	O	O	O		10/12/15-L1-4	O	C	C	O		10/31/15-L1-11	O	O	O	P		10/12/15-L1-3	O	C	C	C
		10/5/15-L2-3	O	O	O	O		10/5/15-L1-10	O	O	O	P		10/31/15-L1-7	O	O	O	P		10/12/15-L1-7	O	O	C	C		10/31/15-L1-8	O	O	O	P		10/12/15-L1-6	O	C	C	C
		10/5/15-L1-5	O	O	O	O														10/31/15-L2-6	O	O	C	C
F		10/5/15-L3-7	O	O	O	O		10/5/15-L3-13	O	O	O	O		10/27/15-L1-7	O	O	O	O		10/12/15-L1-12	O	O	C	C		10/12/15-L1-9	O	O	O	P		10/12/15-L1-14	O	C	C	C
		10/5/15-L3-1	O	O	O	O		10/5/15-L3-12	O	O	O	O		10/12/15-L1-8	O	O	O	C		10/13/15-L1-1	O	C	C	C		10/27/15-L1-8	O	O	O	P		10/12/15-L1-10	O	C	C	C
		10/5/15-L3-4	O	O	O	O		10/5/15-L2-16	O	O	O	C		10/31/15-L2-3	O	O	O	O		10/13/15-L1-7	O	C	C	C		10/27/15-L1-9	O	O	O	O		10/13/15-L1-4	O	C	C	C
		10/5/15-L3-14	O	O	O	O		10/5/15-L2-15	O	O	O	O		10/31/15-L2-1	O	O	O	P		10/13/15-L1-2	O	C	C	C		10/31/15-L2-4	O	O	O	O		10/13/15-L1-8	O	C	C	C
		10/5/15-L2-2	O	O	O	O		10/5/15-L1-9	O	O	O	O		10/31/15-L1-6	O	O	O	O								10/31/15-L2-7	O	O	O	O		10/27/15-L1-4	O	O	C	C
		Key:
		O	open (patent)
		E	early fusion
		P	partial
		C	closed (fused)

## Sheet: Skull length
	Group1	Length (mm)		Group2	Length (mm)		Group3	Length (mm)		Group4	Length (mm)		Group5	Length (mm)		Group6	Length (mm)
M	10/5/15-L3-3	12.167		10/5/15-L3-2	11.741		10/13/15-L1-3	22.621		10/12/15-L1-15	18.428		10/12/15-L1-13	22.783		10/12/15-L1-11	19.442
	10/5/15-L3-9	12.32		10/5/15-L3-8	11.886		10/27/15-L1-5	23.114		10/27/15-L1-1	19.883		10/13/15-L1-6	23.159		10/27/15-L1-10	18.847
	10/5/15-L3-6	11.971		10/5/15-L3-5	12.343		10/12/15-L1-2	22.091		10/27/15-L1-3	19.239		10/31/15-L2-8	23.216		10/27/15-L1-6	19.572
	10/5/15-L2-11	11.548		10/5/15-L2-9	11.544		10/31/15-L2-5	22.654		10/12/15-L1-4	20.009		10/31/15-L1-11	23.694		10/12/15-L1-3	18.252
	10/5/15-L2-3	11.566		10/5/15-L1-10	12.156		10/31/15-L1-7	23.022		10/12/15-L1-7	19.194		10/31/15-L1-8	23.241		10/12/15-L1-6	18.554
	10/5/15-L1-5	12.512								10/31/15-L2-6	20.249
F	10/5/15-L3-7	11.893		10/5/15-L3-13	11.645		10/27/15-L1-7	22.346		10/12/15-L1-12	19.338		10/12/15-L1-9	21.572		10/12/15-L1-14	18.619
	10/5/15-L3-1	12.404		10/5/15-L3-12	12.22		10/12/15-L1-8	21.623		10/13/15-L1-1	19.397		10/27/15-L1-8	22.626		10/12/15-L1-10	17.507
	10/5/15-L3-4	12.228		10/5/15-L2-16	11.86		10/31/15-L2-3	22.216		10/13/15-L1-7	18.629		10/27/15-L1-9	23.387		10/13/15-L1-4	19.737
	10/5/15-L3-14	11.879		10/5/15-L2-15	11.192		10/31/15-L2-1	22.749		10/13/15-L1-2	18.593		10/31/15-L2-4	22.333		10/13/15-L1-8	19.141
	10/5/15-L2-2	11.438		10/5/15-L1-9	12.476		10/31/15-L1-6	22.238					10/31/15-L2-7	22.62		10/27/15-L1-4	18.991
Mean	M+F	11.9933			11.9063			22.4674			19.2959			22.8631			18.8662
	M	12.014			11.934			22.7004			19.5003			23.2186			18.9334
	F	11.9684			11.8786			22.2344			18.9893			22.5076			18.799

## Sheet: Nose length
	Group1	Length (mm)		Group2	Length (mm)		Group3	Length (mm)		Group4	Length (mm)		Group5	Length (mm)		Group6	Length (mm)
M	10/5/15-L3-3	7.693		10/5/15-L3-2	7.438		10/13/15-L1-3	14.576		10/12/15-L1-15	12.071		10/12/15-L1-13	16.976		10/12/15-L1-11	12.209
	10/5/15-L3-9	7.612		10/5/15-L3-8	7.239		10/27/15-L1-5	15.206		10/27/15-L1-1	11.57		10/13/15-L1-6	14.736		10/27/15-L1-10	11.512
	10/5/15-L3-6	7.222		10/5/15-L3-5	7.186		10/12/15-L1-2	14.548		10/27/15-L1-3	11.856		10/31/15-L2-8	15.142		10/27/15-L1-6	11.514
	10/5/15-L2-11	7.377		10/5/15-L2-9	7.273		10/31/15-L2-5	15.27		10/12/15-L1-4	12.763		10/31/15-L1-11	15.061		10/12/15-L1-3	12.714
	10/5/15-L2-3	7.765		10/5/15-L1-10	7.22		10/31/15-L1-7	15.817		10/12/15-L1-7	11.245		10/31/15-L1-8	14.934		10/12/15-L1-6	11.167
	10/5/15-L1-5	8.077								10/31/15-L2-6	12.43
F	10/5/15-L3-7	7.704		10/5/15-L3-13	7.095		10/27/15-L1-7	14.364		10/12/15-L1-12	11.224		10/12/15-L1-9	13.797		10/12/15-L1-14	10.989
	10/5/15-L3-1	7.211		10/5/15-L3-12	7.5		10/12/15-L1-8	14.359		10/13/15-L1-1	12.06		10/27/15-L1-8	14.582		10/12/15-L1-10	10.132
	10/5/15-L3-4	7.471		10/5/15-L2-16	7.44		10/31/15-L2-3	14.655		10/13/15-L1-7	11.199		10/27/15-L1-9	14.758		10/13/15-L1-4	11.015
	10/5/15-L3-14	7.536		10/5/15-L2-15	7.005		10/31/15-L2-1	14.745		10/13/15-L1-2	11.418		10/31/15-L2-4	14.71		10/13/15-L1-8	12.349
	10/5/15-L2-2	7.475		10/5/15-L1-9	7.885		10/31/15-L1-6	14.641					10/31/15-L2-7	14.965		10/27/15-L1-4	11.297
Mean	M+F	7.55845			7.3281			14.8181			11.7836			14.9661			11.4898
	M	7.62433			7.2712			15.0834			11.9892			15.3698			11.8232
	F	7.4794			7.385			14.5528			11.4752			14.5624			11.1564

## Sheet: Upper jaw length
	Group1	Length (mm)		Group2	Length (mm)		Group3	Length (mm)		Group4	Length (mm)		Group5	Length (mm)		Group6	Length (mm)
M	10/5/15-L3-3	7.092		10/5/15-L3-2	6.997		10/13/15-L1-3	12.827		10/12/15-L1-15	11.303		10/12/15-L1-13	14.682		10/12/15-L1-11	10.86
	10/5/15-L3-9	7.306		10/5/15-L3-8	7.055		10/27/15-L1-5	13.297		10/27/15-L1-1	11.156		10/13/15-L1-6	13.563		10/27/15-L1-10	11.079
	10/5/15-L3-6	7.139		10/5/15-L3-5	6.928		10/12/15-L1-2	13.084		10/27/15-L1-3	12.009		10/31/15-L2-8	13.661		10/27/15-L1-6	12.953
	10/5/15-L2-11	7.054		10/5/15-L2-9	6.834		10/31/15-L2-5	13.142		10/12/15-L1-4	10.68		10/31/15-L1-11	14.031		10/12/15-L1-3	11.541
	10/5/15-L2-3	6.407		10/5/15-L1-10	6.206		10/31/15-L1-7	12.872		10/12/15-L1-7	11.612		10/31/15-L1-8	13.987		10/12/15-L1-6	9.962
	10/5/15-L1-5	6.192								10/31/15-L2-6	10.994
F	10/5/15-L3-7	7.052		10/5/15-L3-13	6.733		10/27/15-L1-7	12.757		10/12/15-L1-12	11.627		10/12/15-L1-9	12.958		10/12/15-L1-14	10.844
	10/5/15-L3-1	7.408		10/5/15-L3-12	6.994		10/12/15-L1-8	12.261		10/13/15-L1-1	10.625		10/27/15-L1-8	12.857		10/12/15-L1-10	8.82
	10/5/15-L3-4	7.276		10/5/15-L2-16	6.863		10/31/15-L2-3	12.988		10/13/15-L1-7	11.594		10/27/15-L1-9	13.871		10/13/15-L1-4	10.437
	10/5/15-L3-14	7.413		10/5/15-L2-15	6.832		10/31/15-L2-1	12.69		10/13/15-L1-2	10.023		10/31/15-L2-4	12.718		10/13/15-L1-8	10.417
	10/5/15-L2-2	6.208		10/5/15-L1-9	6.225		10/31/15-L1-6	12.377					10/31/15-L2-7	13.357		10/27/15-L1-4	9.725
Mean	M+F	6.95882			6.7667			12.8295			11.1623			13.5685			10.6638
	M	6.865			6.804			13.0444			11.2923			13.9848			11.279
	F	7.0714			6.7294			12.6146			10.9672			13.1522			10.0486

## Sheet: Skull width
	Group1	Length (mm)		Group2	Length (mm)		Group3	Length (mm)		Group4	Length (mm)		Group5	Length (mm)		Group6	Length (mm)
M	10/5/15-L3-3	7.599		10/5/15-L3-2	7.564		10/13/15-L1-3	10.238		10/12/15-L1-15	10.766		10/12/15-L1-13	10.493		10/12/15-L1-11	10.841
	10/5/15-L3-9	7.564		10/5/15-L3-8	7.391		10/27/15-L1-5	10.625		10/27/15-L1-1	11.25		10/13/15-L1-6	10.696		10/27/15-L1-10	11.122
	10/5/15-L3-6	7.531		10/5/15-L3-5	7.599		10/12/15-L1-2	10.906		10/27/15-L1-3	10.943		10/31/15-L2-8	10.676		10/27/15-L1-6	10.626
	10/5/15-L2-11	7.567		10/5/15-L2-9	7.212		10/31/15-L2-5	10.168		10/12/15-L1-4	10.981		10/31/15-L1-11	10.767		10/12/15-L1-3	10.976
	10/5/15-L2-3	7.388		10/5/15-L1-10	7.388		10/31/15-L1-7	10.554		10/12/15-L1-7	10.989		10/31/15-L1-8	10.875		10/12/15-L1-6	10.871
	10/5/15-L1-5	7.599								10/31/15-L2-6	10.733
F	10/5/15-L3-7	7.282		10/5/15-L3-13	7.599		10/27/15-L1-7	10.238		10/12/15-L1-12	10.907		10/12/15-L1-9	10.555		10/12/15-L1-14	10.802
	10/5/15-L3-1	7.599		10/5/15-L3-12	7.389		10/12/15-L1-8	9.956		10/13/15-L1-1	10.805		10/27/15-L1-8	10.664		10/12/15-L1-10	10.836
	10/5/15-L3-4	7.529		10/5/15-L2-16	7.212		10/31/15-L2-3	10.169		10/13/15-L1-7	10.52		10/27/15-L1-9	10.906		10/13/15-L1-4	11.259
	10/5/15-L3-14	7.458		10/5/15-L2-15	7.318		10/31/15-L2-1	10.347		10/13/15-L1-2	11.491		10/31/15-L2-4	10.695		10/13/15-L1-8	10.519
	10/5/15-L2-2	7.494		10/5/15-L1-9	7.74		10/31/15-L1-6	10.378					10/31/15-L2-7	10.696		10/27/15-L1-4	10.838
Mean	M+F	7.51			7.4412			10.3579			10.9385			10.7023			10.869
	M	7.54133			7.4308			10.4982			10.9437			10.7014			10.8872
	F	7.4724			7.4516			10.2176			10.9307			10.7032			10.8508

## Sheet: Anterior cranial base length
	Group1	Length (mm)		Group2	Length (mm)		Group3	Length (mm)		Group4	Length (mm)		Group5	Length (mm)		Group6	Length (mm)
M	10/5/15-L3-3	6.781		10/5/15-L3-2	6.679		10/13/15-L1-3	10.986		10/12/15-L1-15	9.275		10/12/15-L1-13	11.382		10/12/15-L1-11	9.555
	10/5/15-L3-9	6.756		10/5/15-L3-8	6.568		10/27/15-L1-5	11.427		10/27/15-L1-1	9.305		10/13/15-L1-6	10.59		10/27/15-L1-10	9.689
	10/5/15-L3-6	6.606		10/5/15-L3-5	6.63		10/12/15-L1-2	10.966		10/27/15-L1-3	9.6		10/31/15-L2-8	11.486		10/27/15-L1-6	10.768
	10/5/15-L2-11	6.616		10/5/15-L2-9	6.48		10/31/15-L2-5	11.36		10/12/15-L1-4	9.688		10/31/15-L1-11	11.329		10/12/15-L1-3	9.343
	10/5/15-L2-3	6.479		10/5/15-L1-10	6.836		10/31/15-L1-7	11.454		10/12/15-L1-7	9.522		10/31/15-L1-8	11.55		10/12/15-L1-6	9.348
	10/5/15-L1-5	6.978								10/31/15-L2-6	9.944
F	10/5/15-L3-7	6.679		10/5/15-L3-13	6.531		10/27/15-L1-7	10.699		10/12/15-L1-12	9.522		10/12/15-L1-9	10.945		10/12/15-L1-14	9.968
	10/5/15-L3-1	6.723		10/5/15-L3-12	6.627		10/12/15-L1-8	10.739		10/13/15-L1-1	9.55		10/27/15-L1-8	10.966		10/12/15-L1-10	9.368
	10/5/15-L3-4	6.717		10/5/15-L2-16	6.655		10/31/15-L2-3	10.93		10/13/15-L1-7	9.553		10/27/15-L1-9	11.537		10/13/15-L1-4	9.886
	10/5/15-L3-14	6.592		10/5/15-L2-15	6.442		10/31/15-L2-1	10.995		10/13/15-L1-2	9.534		10/31/15-L2-4	10.747		10/13/15-L1-8	9.984
	10/5/15-L2-2	6.592		10/5/15-L1-9	7.017		10/31/15-L1-6	11.071					10/31/15-L2-7	11.08		10/27/15-L1-4	10.22
Mean	M+F	6.68355			6.6465			11.0627			9.5493			11.1612			9.8129
	M	6.70267			6.6386			11.2386			9.55567			11.2674			9.7406
	F	6.6606			6.6544			10.8868			9.53975			11.055			9.8852

## Sheet: Posterior cranial base length
	Group1	Length (mm)		Group2	Length (mm)		Group3	Length (mm)		Group4	Length (mm)		Group5	Length (mm)		Group6	Length (mm)
M	10/5/15-L3-3	4.176		10/5/15-L3-2	4.307		10/13/15-L1-3	6.72		10/12/15-L1-15	6.721		10/12/15-L1-13	6.706		10/12/15-L1-11	6.748
	10/5/15-L3-9	4.399		10/5/15-L3-8	4.689		10/27/15-L1-5	6.642		10/27/15-L1-1	6.8		10/13/15-L1-6	6.924		10/27/15-L1-10	6.783
	10/5/15-L3-6	4.142		10/5/15-L3-5	4.565		10/12/15-L1-2	6.648		10/27/15-L1-3	6.58		10/31/15-L2-8	7.06		10/27/15-L1-6	6.626
	10/5/15-L2-11	3.998		10/5/15-L2-9	4.232		10/31/15-L2-5	6.627		10/12/15-L1-4	6.951		10/31/15-L1-11	6.97		10/12/15-L1-3	6.748
	10/5/15-L2-3	4.384		10/5/15-L1-10	4.531		10/31/15-L1-7	6.893		10/12/15-L1-7	6.646		10/31/15-L1-8	6.927		10/12/15-L1-6	6.821
	10/5/15-L1-5	4.262								10/31/15-L2-6	6.896
F	10/5/15-L3-7	4.236		10/5/15-L3-13	4.423		10/27/15-L1-7	6.782		10/12/15-L1-12	6.432		10/12/15-L1-9	6.441		10/12/15-L1-14	6.404
	10/5/15-L3-1	4.172		10/5/15-L3-12	4.437		10/12/15-L1-8	6.546		10/13/15-L1-1	6.909		10/27/15-L1-8	6.648		10/12/15-L1-10	6.589
	10/5/15-L3-4	4.172		10/5/15-L2-16	4.22		10/31/15-L2-3	6.561		10/13/15-L1-7	6.97		10/27/15-L1-9	6.892		10/13/15-L1-4	6.912
	10/5/15-L3-14	4.169		10/5/15-L2-15	3.864		10/31/15-L2-1	6.766		10/13/15-L1-2	6.755		10/31/15-L2-4	6.855		10/13/15-L1-8	6.786
	10/5/15-L2-2	4.326		10/5/15-L1-9	4.46		10/31/15-L1-6	6.589					10/31/15-L2-7	6.696		10/27/15-L1-4	6.58
Mean	M+F	4.22145			4.3728			6.6774			6.766			6.8119			6.6997
	M	4.22683			4.4648			6.706			6.76567			6.9174			6.7452
	F	4.215			4.2808			6.6488			6.7665			6.7064			6.6542

## Sheet: Foramen magnum sagittal diam.
	Group1	Length (mm)		Group2	Length (mm)		Group3	Length (mm)		Group4	Length (mm)		Group5	Length (mm)		Group6	Length (mm)
M	10/5/15-L3-3	2.976		10/5/15-L3-2	2.804		10/13/15-L1-3	4.131		10/12/15-L1-15	4.652		10/12/15-L1-13	4.14		10/12/15-L1-11	4.58
	10/5/15-L3-9	3.131		10/5/15-L3-8	3.288		10/27/15-L1-5	4.234		10/27/15-L1-1	4.543		10/13/15-L1-6	4.274		10/27/15-L1-10	4.595
	10/5/15-L3-6	2.843		10/5/15-L3-5	3.103		10/12/15-L1-2	4.412		10/27/15-L1-3	4.464		10/31/15-L2-8	4.196		10/27/15-L1-6	4.266
	10/5/15-L2-11	2.693		10/5/15-L2-9	2.824		10/31/15-L2-5	4.172		10/12/15-L1-4	4.531		10/31/15-L1-11	4.141		10/12/15-L1-3	4.785
	10/5/15-L2-3	2.947		10/5/15-L1-10	3.069		10/31/15-L1-7	4.347		10/12/15-L1-7	4.372		10/31/15-L1-8	4.225		10/12/15-L1-6	4.692
	10/5/15-L1-5	2.934								10/31/15-L2-6	4.281
F	10/5/15-L3-7	2.966		10/5/15-L3-13	3.068		10/27/15-L1-7	4.454		10/12/15-L1-12	4.374		10/12/15-L1-9	4.258		10/12/15-L1-14	4.372
	10/5/15-L3-1	2.95		10/5/15-L3-12	3.199		10/12/15-L1-8	4.242		10/13/15-L1-1	4.736		10/27/15-L1-8	4.225		10/12/15-L1-10	4.606
	10/5/15-L3-4	2.915		10/5/15-L2-16	2.959		10/31/15-L2-3	4.104		10/13/15-L1-7	4.87		10/27/15-L1-9	4.159		10/13/15-L1-4	4.187
	10/5/15-L3-14	2.898		10/5/15-L2-15	2.488		10/31/15-L2-1	4.243		10/13/15-L1-2	4.837		10/31/15-L2-4	4.213		10/13/15-L1-8	4.441
	10/5/15-L2-2	3.116		10/5/15-L1-9	3.195		10/31/15-L1-6	4.242					10/31/15-L2-7	4.085		10/27/15-L1-4	4.255
Mean	M+F	2.94264			2.9997			4.2581			4.566			4.1916			4.4779
	M	2.92067			3.0176			4.2592			4.47383			4.1952			4.5836
	F	2.969			2.9818			4.257			4.70425			4.188			4.3722

## Sheet: Tibia length
	Group3	Length (mm)		Group4	Length (mm)		Group5	Length (mm)		Group6	Length (mm)
M	10/13/15-L1-3	16.577		10/12/15-L1-15	14.651		10/12/15-L1-13	16.297		10/12/15-L1-11	16.044
	10/27/15-L1-5	16.359		10/27/15-L1-1	16.152		10/13/15-L1-6	17.383		10/27/15-L1-10	16.535
	10/12/15-L1-2	15.833		10/27/15-L1-3	15.55		10/31/15-L2-8	17.143		10/27/15-L1-6	17.03
	10/31/15-L2-5	16.118		10/12/15-L1-4	15.567		10/31/15-L1-11	17.209		10/12/15-L1-3	15.382
	10/31/15-L1-7	16.008		10/12/15-L1-7	14.447		10/31/15-L1-8	17.415		10/12/15-L1-6	16.086
				10/31/15-L2-6	15.84
F	10/27/15-L1-7	15.696		10/12/15-L1-12	14.362		10/12/15-L1-9	16.325		10/12/15-L1-14	15.811
	10/12/15-L1-8	14.958		10/13/15-L1-1	15.621		10/27/15-L1-8	16.55		10/12/15-L1-10	15.11
	10/31/15-L2-3	15.705		10/13/15-L1-7	15.553		10/27/15-L1-9	16.746		10/13/15-L1-4	17.345
	10/31/15-L2-1	15.942		10/13/15-L1-2	15.785		10/31/15-L2-4	16.653		10/13/15-L1-8	16.969
	10/31/15-L1-6	15.382					10/31/15-L2-7	16.183		10/27/15-L1-4	15.834
Mean	M+F	15.8578			15.3528			16.7904			16.2146
	M	16.179			15.3678			17.0894			16.2154
	F	15.5366			15.3302			16.4914			16.2138
